# Supplementary material for: Mechano Growth Factor Accelerates ACL Repair and Improves Cell Mobility of Mechanically Injured Human ACL Fibroblasts by Targeting Rac1-PAK1/2 and RhoA-ROCK1 Pathways
Source: Int J Mol Sci. 2022 Apr 14;23(8):4331. doi: 10.3390/ijms23084331 (PMC9026312; doi:10.3390/ijms23084331)
Supplement: Supplementary file 1 [file ijms-23-04331-s001.zip]

Archive with 1 entries (1 files):
- ijms-1660108-supplementary.pdf
